# Supplementary material for: Comparative Quantitative and Discriminant Analysis of Wheat Flour with Different Levels of Chemical Azodicarbonamide Using NIR Spectroscopy and Hyperspectral Imaging
Source: Foods. 2024 Nov 18;13(22):3667. doi: 10.3390/foods13223667 (PMC11593926; doi:10.3390/foods13223667)
Supplement: Supplementary file 1 [file foods-13-03667-s001.zip]

Archive with 1 entries (1 files):
- foods-3251856-supplementary.pdf
